# Supplementary material for: Structure and function of a dual antagonist of the human growth hormone and prolactin receptors with site-specific PEG conjugates
Source: J Biol Chem. 2023 Jul 11;299(8):105030. doi: 10.1016/j.jbc.2023.105030 (PMC10410519; doi:10.1016/j.jbc.2023.105030)
Supplement: Supporting Data [file mmc2.xlsx]

## Sheet: M3M
	Tukey's multiple comparisons test	Mean Diff.	95.00% CI of diff.	Significant?	Summary	Adjusted P Value
	Control :PBS vs. Control :G120K	18	9.86 to 26.14	Yes	****	<0.0001
	Control :PBS vs. GH:PBS	-27	-35.14 to -18.86	Yes	****	<0.0001
	Control :PBS vs. GH:G120K	11.67	3.527 to 19.81	Yes	**	0.0028
	Control :PBS vs. doxo:PBS	28.67	20.53 to 36.81	Yes	****	<0.0001
	Control :PBS vs. doxo:G120K	32	23.86 to 40.14	Yes	****	<0.0001
	Control :PBS vs. doxo+GH:PBS	8.667	0.5267 to 16.81	Yes	*	0.0327
	Control :PBS vs. doxo+GH:G120K	20.67	12.53 to 28.81	Yes	****	<0.0001
	Control :G120K vs. GH:PBS	-45	-53.14 to -36.86	Yes	****	<0.0001
	Control :G120K vs. GH:G120K	-6.333	-14.47 to 1.807	No	ns	0.1938
	Control :G120K vs. doxo:PBS	10.67	2.527 to 18.81	Yes	**	0.0063
	Control :G120K vs. doxo:G120K	14	5.86 to 22.14	Yes	***	0.0004
	Control :G120K vs. doxo+GH:PBS	-9.333	-17.47 to -1.193	Yes	*	0.019
	Control :G120K vs. doxo+GH:G120K	2.667	-5.473 to 10.81	No	ns	0.9392
	GH:PBS vs. GH:G120K	38.67	30.53 to 46.81	Yes	****	<0.0001
	GH:PBS vs. doxo:PBS	55.67	47.53 to 63.81	Yes	****	<0.0001
	GH:PBS vs. doxo:G120K	59	50.86 to 67.14	Yes	****	<0.0001
	GH:PBS vs. doxo+GH:PBS	35.67	27.53 to 43.81	Yes	****	<0.0001
	GH:PBS vs. doxo+GH:G120K	47.67	39.53 to 55.81	Yes	****	<0.0001
	GH:G120K vs. doxo:PBS	17	8.86 to 25.14	Yes	****	<0.0001
	GH:G120K vs. doxo:G120K	20.33	12.19 to 28.47	Yes	****	<0.0001
	GH:G120K vs. doxo+GH:PBS	-3	-11.14 to 5.14	No	ns	0.8951
	GH:G120K vs. doxo+GH:G120K	9	0.8601 to 17.14	Yes	*	0.0249
	doxo:PBS vs. doxo:G120K	3.333	-4.807 to 11.47	No	ns	0.8367
	doxo:PBS vs. doxo+GH:PBS	-20	-28.14 to -11.86	Yes	****	<0.0001
	doxo:PBS vs. doxo+GH:G120K	-8	-16.14 to 0.1399	No	ns	0.0559
	doxo:G120K vs. doxo+GH:PBS	-23.33	-31.47 to -15.19	Yes	****	<0.0001
	doxo:G120K vs. doxo+GH:G120K	-11.33	-19.47 to -3.193	Yes	**	0.0036
	doxo+GH:PBS vs. doxo+GH:G120K	12	3.86 to 20.14	Yes	**	0.0021

## Sheet: Mel28
	Tukey's multiple comparisons test	Mean Diff.	95.00% CI of diff.	Significant?	Summary	Adjusted P Value
	Control :PBS vs. Control :G120K	15	4.298 to 25.7	Yes	**	0.0034
	Control :PBS vs. GH:PBS	-16	-26.7 to -5.298	Yes	**	0.0018
	Control :PBS vs. GH:G120K	6	-4.702 to 16.7	No	ns	0.5451
	Control :PBS vs. doxo:PBS	27	16.3 to 37.7	Yes	****	<0.0001
	Control :PBS vs. doxo:G120K	35	24.3 to 45.7	Yes	****	<0.0001
	Control :PBS vs. doxo+GH:PBS	-4.333	-15.04 to 6.369	No	ns	0.8439
	Control :PBS vs. doxo+GH:G120K	10.33	-0.3689 to 21.04	No	ns	0.0624
	Control :G120K vs. GH:PBS	-31	-41.7 to -20.3	Yes	****	<0.0001
	Control :G120K vs. GH:G120K	-9	-19.7 to 1.702	No	ns	0.1349
	Control :G120K vs. doxo:PBS	12	1.298 to 22.7	Yes	*	0.0225
	Control :G120K vs. doxo:G120K	20	9.298 to 30.7	Yes	***	0.0002
	Control :G120K vs. doxo+GH:PBS	-19.33	-30.04 to -8.631	Yes	***	0.0002
	Control :G120K vs. doxo+GH:G120K	-4.667	-15.37 to 6.036	No	ns	0.7921
	GH:PBS vs. GH:G120K	22	11.3 to 32.7	Yes	****	<0.0001
	GH:PBS vs. doxo:PBS	43	32.3 to 53.7	Yes	****	<0.0001
	GH:PBS vs. doxo:G120K	51	40.3 to 61.7	Yes	****	<0.0001
	GH:PBS vs. doxo+GH:PBS	11.67	0.9644 to 22.37	Yes	*	0.0277
	GH:PBS vs. doxo+GH:G120K	26.33	15.63 to 37.04	Yes	****	<0.0001
	GH:G120K vs. doxo:PBS	21	10.3 to 31.7	Yes	****	<0.0001
	GH:G120K vs. doxo:G120K	29	18.3 to 39.7	Yes	****	<0.0001
	GH:G120K vs. doxo+GH:PBS	-10.33	-21.04 to 0.3689	No	ns	0.0624
	GH:G120K vs. doxo+GH:G120K	4.333	-6.369 to 15.04	No	ns	0.8439
	doxo:PBS vs. doxo:G120K	8	-2.702 to 18.7	No	ns	0.2292
	doxo:PBS vs. doxo+GH:PBS	-31.33	-42.04 to -20.63	Yes	****	<0.0001
	doxo:PBS vs. doxo+GH:G120K	-16.67	-27.37 to -5.964	Yes	**	0.0012
	doxo:G120K vs. doxo+GH:PBS	-39.33	-50.04 to -28.63	Yes	****	<0.0001
	doxo:G120K vs. doxo+GH:G120K	-24.67	-35.37 to -13.96	Yes	****	<0.0001
	doxo+GH:PBS vs. doxo+GH:G120K	14.67	3.964 to 25.37	Yes	**	0.0042

## Sheet: Mel30
	Tukey's multiple comparisons test	Mean Diff.	95.00% CI of diff.	Significant?	Summary	Adjusted P Value
	Control :PBS vs. Control :G120K	20	14.29 to 25.71	Yes	****	<0.0001
	Control :PBS vs. GH:PBS	-19.67	-25.38 to -13.95	Yes	****	<0.0001
	Control :PBS vs. GH:G120K	10	4.288 to 15.71	Yes	***	0.0003
	Control :PBS vs. doxo:PBS	22.67	16.95 to 28.38	Yes	****	<0.0001
	Control :PBS vs. doxo:G120K	39.33	33.62 to 45.05	Yes	****	<0.0001
	Control :PBS vs. doxo+GH:PBS	1.667	-4.046 to 7.379	No	ns	0.9661
	Control :PBS vs. doxo+GH:G120K	19.67	13.95 to 25.38	Yes	****	<0.0001
	Control :G120K vs. GH:PBS	-39.67	-45.38 to -33.95	Yes	****	<0.0001
	Control :G120K vs. GH:G120K	-10	-15.71 to -4.288	Yes	***	0.0003
	Control :G120K vs. doxo:PBS	2.667	-3.046 to 8.379	No	ns	0.7351
	Control :G120K vs. doxo:G120K	19.33	13.62 to 25.05	Yes	****	<0.0001
	Control :G120K vs. doxo+GH:PBS	-18.33	-24.05 to -12.62	Yes	****	<0.0001
	Control :G120K vs. doxo+GH:G120K	-0.3333	-6.046 to 5.379	No	ns	>0.9999
	GH:PBS vs. GH:G120K	29.67	23.95 to 35.38	Yes	****	<0.0001
	GH:PBS vs. doxo:PBS	42.33	36.62 to 48.05	Yes	****	<0.0001
	GH:PBS vs. doxo:G120K	59	53.29 to 64.71	Yes	****	<0.0001
	GH:PBS vs. doxo+GH:PBS	21.33	15.62 to 27.05	Yes	****	<0.0001
	GH:PBS vs. doxo+GH:G120K	39.33	33.62 to 45.05	Yes	****	<0.0001
	GH:G120K vs. doxo:PBS	12.67	6.954 to 18.38	Yes	****	<0.0001
	GH:G120K vs. doxo:G120K	29.33	23.62 to 35.05	Yes	****	<0.0001
	GH:G120K vs. doxo+GH:PBS	-8.333	-14.05 to -2.621	Yes	**	0.0023
	GH:G120K vs. doxo+GH:G120K	9.667	3.954 to 15.38	Yes	***	0.0005
	doxo:PBS vs. doxo:G120K	16.67	10.95 to 22.38	Yes	****	<0.0001
	doxo:PBS vs. doxo+GH:PBS	-21	-26.71 to -15.29	Yes	****	<0.0001
	doxo:PBS vs. doxo+GH:G120K	-3	-8.712 to 2.712	No	ns	0.6179
	doxo:G120K vs. doxo+GH:PBS	-37.67	-43.38 to -31.95	Yes	****	<0.0001
	doxo:G120K vs. doxo+GH:G120K	-19.67	-25.38 to -13.95	Yes	****	<0.0001
	doxo+GH:PBS vs. doxo+GH:G120K	18	12.29 to 23.71	Yes	****	<0.0001

## Sheet: densito
	Tukey's multiple comparisons test	Mean Diff.	95.00% CI of diff.	Significant?	Summary	Adjusted P Value
	Control vs. GH	-162.3	-181.5 to -143.1	Yes	****	<0.0001	A-B
	Control vs. GH+G120K	6.033	-13.19 to 25.26	No	ns	0.8349	A-C
	Control vs. GH+G	-10.97	-30.19 to 8.259	No	ns	0.3865	A-D
	Control vs. GH+D	-77.57	-96.79 to -58.34	Yes	****	<0.0001	A-E
	GH vs. GH+G120K	168.3	149.1 to 187.6	Yes	****	<0.0001	B-C
	GH vs. GH+G	151.3	132.1 to 170.6	Yes	****	<0.0001	B-D
	GH vs. GH+D	84.73	65.51 to 104	Yes	****	<0.0001	B-E
	GH+G120K vs. GH+G	-17	-36.23 to 2.225	No	ns	0.09	C-D
	GH+G120K vs. GH+D	-83.6	-102.8 to -64.37	Yes	****	<0.0001	C-E
	GH+G vs. GH+D	-66.6	-85.83 to -47.37	Yes	****	<0.0001	D-E

## Sheet: ELISA
	Tukey's multiple comparisons test	Mean Diff.	95.00% CI of diff.	Significant?	Summary	Adjusted P Value
	Control vs. GH	-708	-771.5 to -644.5	Yes	****	<0.0001	A-B
	Control vs. GH+G120K	8.667	-54.87 to 72.21	No	ns	0.9903	A-C
	Control vs. GH+G	-111	-174.5 to -47.46	Yes	**	0.0013	A-D
	Control vs. GH+D	-298.7	-362.2 to -235.1	Yes	****	<0.0001	A-E
	GH vs. GH+G120K	716.7	653.1 to 780.2	Yes	****	<0.0001	B-C
	GH vs. GH+G	597	533.5 to 660.5	Yes	****	<0.0001	B-D
	GH vs. GH+D	409.3	345.8 to 472.9	Yes	****	<0.0001	B-E
	GH+G120K vs. GH+G	-119.7	-183.2 to -56.13	Yes	***	0.0007	C-D
	GH+G120K vs. GH+D	-307.3	-370.9 to -243.8	Yes	****	<0.0001	C-E
	GH+G vs. GH+D	-187.7	-251.2 to -124.1	Yes	****	<0.0001	D-E

## Sheet: colony
	Tukey's multiple comparisons test	Mean Diff.	95.00% CI of diff.	Significant?	Summary	Adjusted P Value
	Control :PBS vs. Control :GH	-93	-121.6 to -64.4	Yes	****	<0.0001
	Control :PBS vs. G120K:PBS	-32.67	-61.26 to -4.07	Yes	*	0.0195
	Control :PBS vs. G120K:GH	-67.67	-96.26 to -39.07	Yes	****	<0.0001
	Control :PBS vs. cpd-D:PBS	-6.333	-34.93 to 22.26	No	ns	0.9927
	Control :PBS vs. cpd-D:GH	68.33	39.74 to 96.93	Yes	****	<0.0001
	Control :PBS vs. cpd-G:PBS	0	-28.6 to 28.6	No	ns	>0.9999
	Control :PBS vs. cpd-G:GH	65.67	37.07 to 94.26	Yes	****	<0.0001
	Control :GH vs. G120K:PBS	60.33	31.74 to 88.93	Yes	****	<0.0001
	Control :GH vs. G120K:GH	25.33	-3.263 to 53.93	No	ns	0.1028
	Control :GH vs. cpd-D:PBS	86.67	58.07 to 115.3	Yes	****	<0.0001
	Control :GH vs. cpd-D:GH	161.3	132.7 to 189.9	Yes	****	<0.0001
	Control :GH vs. cpd-G:PBS	93	64.4 to 121.6	Yes	****	<0.0001
	Control :GH vs. cpd-G:GH	158.7	130.1 to 187.3	Yes	****	<0.0001
	G120K:PBS vs. G120K:GH	-35	-63.6 to -6.404	Yes	*	0.0113
	G120K:PBS vs. cpd-D:PBS	26.33	-2.263 to 54.93	No	ns	0.0828
	G120K:PBS vs. cpd-D:GH	101	72.4 to 129.6	Yes	****	<0.0001
	G120K:PBS vs. cpd-G:PBS	32.67	4.07 to 61.26	Yes	*	0.0195
	G120K:PBS vs. cpd-G:GH	98.33	69.74 to 126.9	Yes	****	<0.0001
	G120K:GH vs. cpd-D:PBS	61.33	32.74 to 89.93	Yes	****	<0.0001
	G120K:GH vs. cpd-D:GH	136	107.4 to 164.6	Yes	****	<0.0001
	G120K:GH vs. cpd-G:PBS	67.67	39.07 to 96.26	Yes	****	<0.0001
	G120K:GH vs. cpd-G:GH	133.3	104.7 to 161.9	Yes	****	<0.0001
	cpd-D:PBS vs. cpd-D:GH	74.67	46.07 to 103.3	Yes	****	<0.0001
	cpd-D:PBS vs. cpd-G:PBS	6.333	-22.26 to 34.93	No	ns	0.9927
	cpd-D:PBS vs. cpd-G:GH	72	43.4 to 100.6	Yes	****	<0.0001
	cpd-D:GH vs. cpd-G:PBS	-68.33	-96.93 to -39.74	Yes	****	<0.0001
	cpd-D:GH vs. cpd-G:GH	-2.667	-31.26 to 25.93	No	ns	>0.9999
	cpd-G:PBS vs. cpd-G:GH	65.67	37.07 to 94.26	Yes	****	<0.0001

## Sheet: migration
	Tukey's multiple comparisons test	Mean Diff.	95.00% CI of diff.	Significant?	Summary	Adjusted P Value
	Control :PBS vs. Control :G120K	-14.33	-28.48 to -0.1874	Yes	*	0.0459
	Control :PBS vs. GH:PBS	33.33	19.19 to 47.48	Yes	****	<0.0001
	Control :PBS vs. GH:G120K	17.33	3.187 to 31.48	Yes	*	0.0112
	Control :PBS vs. doxo:PBS	-8	-22.15 to 6.146	No	ns	0.5352
	Control :PBS vs. doxo:G120K	-23	-37.15 to -8.854	Yes	***	0.0008
	Control :PBS vs. doxo+GH:PBS	28	13.85 to 42.15	Yes	****	<0.0001
	Control :PBS vs. doxo+GH:G120K	-13.33	-27.48 to 0.8126	No	ns	0.0722
	Control :G120K vs. GH:PBS	47.67	33.52 to 61.81	Yes	****	<0.0001
	Control :G120K vs. GH:G120K	31.67	17.52 to 45.81	Yes	****	<0.0001
	Control :G120K vs. doxo:PBS	6.333	-7.813 to 20.48	No	ns	0.7711
	Control :G120K vs. doxo:G120K	-8.667	-22.81 to 5.479	No	ns	0.4424
	Control :G120K vs. doxo+GH:PBS	42.33	28.19 to 56.48	Yes	****	<0.0001
	Control :G120K vs. doxo+GH:G120K	1	-13.15 to 15.15	No	ns	>0.9999
	GH:PBS vs. GH:G120K	-16	-30.15 to -1.854	Yes	*	0.021
	GH:PBS vs. doxo:PBS	-41.33	-55.48 to -27.19	Yes	****	<0.0001
	GH:PBS vs. doxo:G120K	-56.33	-70.48 to -42.19	Yes	****	<0.0001
	GH:PBS vs. doxo+GH:PBS	-5.333	-19.48 to 8.813	No	ns	0.8841
	GH:PBS vs. doxo+GH:G120K	-46.67	-60.81 to -32.52	Yes	****	<0.0001
	GH:G120K vs. doxo:PBS	-25.33	-39.48 to -11.19	Yes	***	0.0003
	GH:G120K vs. doxo:G120K	-40.33	-54.48 to -26.19	Yes	****	<0.0001
	GH:G120K vs. doxo+GH:PBS	10.67	-3.479 to 24.81	No	ns	0.2213
	GH:G120K vs. doxo+GH:G120K	-30.67	-44.81 to -16.52	Yes	****	<0.0001
	doxo:PBS vs. doxo:G120K	-15	-29.15 to -0.8541	Yes	*	0.0337
	doxo:PBS vs. doxo+GH:PBS	36	21.85 to 50.15	Yes	****	<0.0001
	doxo:PBS vs. doxo+GH:G120K	-5.333	-19.48 to 8.813	No	ns	0.8841
	doxo:G120K vs. doxo+GH:PBS	51	36.85 to 65.15	Yes	****	<0.0001
	doxo:G120K vs. doxo+GH:G120K	9.667	-4.479 to 23.81	No	ns	0.3193
	doxo+GH:PBS vs. doxo+GH:G120K	-41.33	-55.48 to -27.19	Yes	****	<0.0001

## Sheet: invasion
	Tukey's multiple comparisons test	Mean Diff.	95.00% CI of diff.	Significant?	Summary	Adjusted P Value
	Control :PBS vs. Control :G120K	-11.67	-20.49 to -2.845	Yes	**	0.0031
	Control :PBS vs. GH:PBS	11.83	3.012 to 20.66	Yes	**	0.0026
	Control :PBS vs. GH:G120K	-0.5	-9.322 to 8.322	No	ns	>0.9999
	Control :PBS vs. doxo:PBS	-27.33	-36.16 to -18.51	Yes	****	<0.0001
	Control :PBS vs. doxo:G120K	-31.83	-40.66 to -23.01	Yes	****	<0.0001
	Control :PBS vs. doxo+GH:PBS	-12.67	-21.49 to -3.845	Yes	**	0.001
	Control :PBS vs. doxo+GH:G120K	-29.17	-37.99 to -20.34	Yes	****	<0.0001
	Control :G120K vs. GH:PBS	23.5	14.68 to 32.32	Yes	****	<0.0001
	Control :G120K vs. GH:G120K	11.17	2.345 to 19.99	Yes	**	0.0052
	Control :G120K vs. doxo:PBS	-15.67	-24.49 to -6.845	Yes	****	<0.0001
	Control :G120K vs. doxo:G120K	-20.17	-28.99 to -11.34	Yes	****	<0.0001
	Control :G120K vs. doxo+GH:PBS	-1	-9.822 to 7.822	No	ns	>0.9999
	Control :G120K vs. doxo+GH:G120K	-17.5	-26.32 to -8.678	Yes	****	<0.0001
	GH:PBS vs. GH:G120K	-12.33	-21.16 to -3.512	Yes	**	0.0015
	GH:PBS vs. doxo:PBS	-39.17	-47.99 to -30.34	Yes	****	<0.0001
	GH:PBS vs. doxo:G120K	-43.67	-52.49 to -34.84	Yes	****	<0.0001
	GH:PBS vs. doxo+GH:PBS	-24.5	-33.32 to -15.68	Yes	****	<0.0001
	GH:PBS vs. doxo+GH:G120K	-41	-49.82 to -32.18	Yes	****	<0.0001
	GH:G120K vs. doxo:PBS	-26.83	-35.66 to -18.01	Yes	****	<0.0001
	GH:G120K vs. doxo:G120K	-31.33	-40.16 to -22.51	Yes	****	<0.0001
	GH:G120K vs. doxo+GH:PBS	-12.17	-20.99 to -3.345	Yes	**	0.0018
	GH:G120K vs. doxo+GH:G120K	-28.67	-37.49 to -19.84	Yes	****	<0.0001
	doxo:PBS vs. doxo:G120K	-4.5	-13.32 to 4.322	No	ns	0.7295
	doxo:PBS vs. doxo+GH:PBS	14.67	5.845 to 23.49	Yes	***	0.0001
	doxo:PBS vs. doxo+GH:G120K	-1.833	-10.66 to 6.988	No	ns	0.9975
	doxo:G120K vs. doxo+GH:PBS	19.17	10.34 to 27.99	Yes	****	<0.0001
	doxo:G120K vs. doxo+GH:G120K	2.667	-6.155 to 11.49	No	ns	0.9767
	doxo+GH:PBS vs. doxo+GH:G120K	-16.5	-25.32 to -7.678	Yes	****	<0.0001

## Sheet: viability
	Tukey's multiple comparisons test	Mean Diff.	95.00% CI of diff.	Significant?	Summary	Adjusted P Value
	Control :PBS vs. Control :G120K	-4.941	-14.39 to 4.507	No	ns	0.8898
	Control :PBS vs. Control :cpd-D	0.9223	-8.525 to 10.37	No	ns	>0.9999
	Control :PBS vs. Control :cpd-G	18.77	9.327 to 28.22	Yes	****	<0.0001
	Control :PBS vs. GH:PBS	-32.15	-41.59 to -22.7	Yes	****	<0.0001
	Control :PBS vs. GH:G120K	48.88	39.43 to 58.33	Yes	****	<0.0001
	Control :PBS vs. GH:cpd-D	31.09	21.65 to 40.54	Yes	****	<0.0001
	Control :PBS vs. GH:cpd-G	37.48	28.04 to 46.93	Yes	****	<0.0001
	Control :PBS vs. doxo:PBS	67.65	58.21 to 77.1	Yes	****	<0.0001
	Control :PBS vs. doxo:G120K	76.02	66.57 to 85.47	Yes	****	<0.0001
	Control :PBS vs. doxo:cpd-D	72.6	63.15 to 82.04	Yes	****	<0.0001
	Control :PBS vs. doxo:cpd-G	88.34	78.89 to 97.79	Yes	****	<0.0001
	Control :PBS vs. doxo+GH:PBS	59.82	50.37 to 69.26	Yes	****	<0.0001
	Control :PBS vs. doxo+GH:G120K	52.11	42.66 to 61.56	Yes	****	<0.0001
	Control :PBS vs. doxo+GH:cpd-D	78.52	69.08 to 87.97	Yes	****	<0.0001
	Control :PBS vs. doxo+GH:cpd-G	69.89	60.45 to 79.34	Yes	****	<0.0001
	Control :G120K vs. Control :cpd-D	5.863	-3.584 to 15.31	No	ns	0.6975
	Control :G120K vs. Control :cpd-G	23.72	14.27 to 33.16	Yes	****	<0.0001
	Control :G120K vs. GH:PBS	-27.21	-36.65 to -17.76	Yes	****	<0.0001
	Control :G120K vs. GH:G120K	53.82	44.37 to 63.27	Yes	****	<0.0001
	Control :G120K vs. GH:cpd-D	36.03	26.59 to 45.48	Yes	****	<0.0001
	Control :G120K vs. GH:cpd-G	42.42	32.98 to 51.87	Yes	****	<0.0001
	Control :G120K vs. doxo:PBS	72.6	63.15 to 82.04	Yes	****	<0.0001
	Control :G120K vs. doxo:G120K	80.96	71.51 to 90.41	Yes	****	<0.0001
	Control :G120K vs. doxo:cpd-D	77.54	68.09 to 86.98	Yes	****	<0.0001
	Control :G120K vs. doxo:cpd-G	93.28	83.83 to 102.7	Yes	****	<0.0001
	Control :G120K vs. doxo+GH:PBS	64.76	55.31 to 74.2	Yes	****	<0.0001
	Control :G120K vs. doxo+GH:G120K	57.05	47.6 to 66.5	Yes	****	<0.0001
	Control :G120K vs. doxo+GH:cpd-D	83.47	74.02 to 92.91	Yes	****	<0.0001
	Control :G120K vs. doxo+GH:cpd-G	74.84	65.39 to 84.28	Yes	****	<0.0001
	Control :cpd-D vs. Control :cpd-G	17.85	8.405 to 27.3	Yes	****	<0.0001
	Control :cpd-D vs. GH:PBS	-33.07	-42.52 to -23.62	Yes	****	<0.0001
	Control :cpd-D vs. GH:G120K	47.96	38.51 to 57.41	Yes	****	<0.0001
	Control :cpd-D vs. GH:cpd-D	30.17	20.72 to 39.62	Yes	****	<0.0001
	Control :cpd-D vs. GH:cpd-G	36.56	27.11 to 46.01	Yes	****	<0.0001
	Control :cpd-D vs. doxo:PBS	66.73	57.28 to 76.18	Yes	****	<0.0001
	Control :cpd-D vs. doxo:G120K	75.1	65.65 to 84.55	Yes	****	<0.0001
	Control :cpd-D vs. doxo:cpd-D	71.67	62.23 to 81.12	Yes	****	<0.0001
	Control :cpd-D vs. doxo:cpd-G	87.42	77.97 to 96.87	Yes	****	<0.0001
	Control :cpd-D vs. doxo+GH:PBS	58.89	49.45 to 68.34	Yes	****	<0.0001
	Control :cpd-D vs. doxo+GH:G120K	51.19	41.74 to 60.63	Yes	****	<0.0001
	Control :cpd-D vs. doxo+GH:cpd-D	77.6	68.15 to 87.05	Yes	****	<0.0001
	Control :cpd-D vs. doxo+GH:cpd-G	68.97	59.52 to 78.42	Yes	****	<0.0001
	Control :cpd-G vs. GH:PBS	-50.92	-60.37 to -41.47	Yes	****	<0.0001
	Control :cpd-G vs. GH:G120K	30.11	20.66 to 39.55	Yes	****	<0.0001
	Control :cpd-G vs. GH:cpd-D	12.32	2.871 to 21.77	Yes	**	0.0015
	Control :cpd-G vs. GH:cpd-G	18.71	9.261 to 28.16	Yes	****	<0.0001
	Control :cpd-G vs. doxo:PBS	48.88	39.43 to 58.33	Yes	****	<0.0001
	Control :cpd-G vs. doxo:G120K	57.25	47.8 to 66.69	Yes	****	<0.0001
	Control :cpd-G vs. doxo:cpd-D	53.82	44.37 to 63.27	Yes	****	<0.0001
	Control :cpd-G vs. doxo:cpd-G	69.57	60.12 to 79.01	Yes	****	<0.0001
	Control :cpd-G vs. doxo+GH:PBS	41.04	31.59 to 50.49	Yes	****	<0.0001
	Control :cpd-G vs. doxo+GH:G120K	33.33	23.89 to 42.78	Yes	****	<0.0001
	Control :cpd-G vs. doxo+GH:cpd-D	59.75	50.3 to 69.2	Yes	****	<0.0001
	Control :cpd-G vs. doxo+GH:cpd-G	51.12	41.67 to 60.57	Yes	****	<0.0001
	GH:PBS vs. GH:G120K	81.03	71.58 to 90.48	Yes	****	<0.0001
	GH:PBS vs. GH:cpd-D	63.24	53.79 to 72.69	Yes	****	<0.0001
	GH:PBS vs. GH:cpd-G	69.63	60.18 to 79.08	Yes	****	<0.0001
	GH:PBS vs. doxo:PBS	99.8	90.35 to 109.2	Yes	****	<0.0001
	GH:PBS vs. doxo:G120K	108.2	98.72 to 117.6	Yes	****	<0.0001
	GH:PBS vs. doxo:cpd-D	104.7	95.3 to 114.2	Yes	****	<0.0001
	GH:PBS vs. doxo:cpd-G	120.5	111 to 129.9	Yes	****	<0.0001
	GH:PBS vs. doxo+GH:PBS	91.96	82.52 to 101.4	Yes	****	<0.0001
	GH:PBS vs. doxo+GH:G120K	84.26	74.81 to 93.7	Yes	****	<0.0001
	GH:PBS vs. doxo+GH:cpd-D	110.7	101.2 to 120.1	Yes	****	<0.0001
	GH:PBS vs. doxo+GH:cpd-G	102	92.59 to 111.5	Yes	****	<0.0001
	GH:G120K vs. GH:cpd-D	-17.79	-27.23 to -8.339	Yes	****	<0.0001
	GH:G120K vs. GH:cpd-G	-11.4	-20.84 to -1.949	Yes	**	0.0051
	GH:G120K vs. doxo:PBS	18.77	9.327 to 28.22	Yes	****	<0.0001
	GH:G120K vs. doxo:G120K	27.14	17.69 to 36.59	Yes	****	<0.0001
	GH:G120K vs. doxo:cpd-D	23.72	14.27 to 33.16	Yes	****	<0.0001
	GH:G120K vs. doxo:cpd-G	39.46	30.01 to 48.91	Yes	****	<0.0001
	GH:G120K vs. doxo+GH:PBS	10.94	1.488 to 20.38	Yes	**	0.0091
	GH:G120K vs. doxo+GH:G120K	3.228	-6.22 to 12.68	No	ns	0.9976
	GH:G120K vs. doxo+GH:cpd-D	29.64	20.2 to 39.09	Yes	****	<0.0001
	GH:G120K vs. doxo+GH:cpd-G	21.01	11.57 to 30.46	Yes	****	<0.0001
	GH:cpd-D vs. GH:cpd-G	6.39	-3.058 to 15.84	No	ns	0.5586
	GH:cpd-D vs. doxo:PBS	36.56	27.11 to 46.01	Yes	****	<0.0001
	GH:cpd-D vs. doxo:G120K	44.93	35.48 to 54.38	Yes	****	<0.0001
	GH:cpd-D vs. doxo:cpd-D	41.5	32.05 to 50.95	Yes	****	<0.0001
	GH:cpd-D vs. doxo:cpd-G	57.25	47.8 to 66.69	Yes	****	<0.0001
	GH:cpd-D vs. doxo+GH:PBS	28.72	19.27 to 38.17	Yes	****	<0.0001
	GH:cpd-D vs. doxo+GH:G120K	21.01	11.57 to 30.46	Yes	****	<0.0001
	GH:cpd-D vs. doxo+GH:cpd-D	47.43	37.98 to 56.88	Yes	****	<0.0001
	GH:cpd-D vs. doxo+GH:cpd-G	38.8	29.35 to 48.25	Yes	****	<0.0001
	GH:cpd-G vs. doxo:PBS	30.17	20.72 to 39.62	Yes	****	<0.0001
	GH:cpd-G vs. doxo:G120K	38.54	29.09 to 47.99	Yes	****	<0.0001
	GH:cpd-G vs. doxo:cpd-D	35.11	25.66 to 44.56	Yes	****	<0.0001
	GH:cpd-G vs. doxo:cpd-G	50.86	41.41 to 60.3	Yes	****	<0.0001
	GH:cpd-G vs. doxo+GH:PBS	22.33	12.88 to 31.78	Yes	****	<0.0001
	GH:cpd-G vs. doxo+GH:G120K	14.62	5.177 to 24.07	Yes	****	<0.0001
	GH:cpd-G vs. doxo+GH:cpd-D	41.04	31.59 to 50.49	Yes	****	<0.0001
	GH:cpd-G vs. doxo+GH:cpd-G	32.41	22.96 to 41.86	Yes	****	<0.0001
	doxo:PBS vs. doxo:G120K	8.366	-1.081 to 17.81	No	ns	0.1427
	doxo:PBS vs. doxo:cpd-D	4.941	-4.507 to 14.39	No	ns	0.8898
	doxo:PBS vs. doxo:cpd-G	20.69	11.24 to 30.13	Yes	****	<0.0001
	doxo:PBS vs. doxo+GH:PBS	-7.839	-17.29 to 1.608	No	ns	0.2215
	doxo:PBS vs. doxo+GH:G120K	-15.55	-24.99 to -6.099	Yes	****	<0.0001
	doxo:PBS vs. doxo+GH:cpd-D	10.87	1.422 to 20.32	Yes	**	0.0098
	doxo:PBS vs. doxo+GH:cpd-G	2.24	-7.208 to 11.69	No	ns	>0.9999
	doxo:G120K vs. doxo:cpd-D	-3.426	-12.87 to 6.022	No	ns	0.9955
	doxo:G120K vs. doxo:cpd-G	12.32	2.871 to 21.77	Yes	**	0.0015
	doxo:G120K vs. doxo+GH:PBS	-16.21	-25.65 to -6.758	Yes	****	<0.0001
	doxo:G120K vs. doxo+GH:G120K	-23.91	-33.36 to -14.47	Yes	****	<0.0001
	doxo:G120K vs. doxo+GH:cpd-D	2.503	-6.944 to 11.95	No	ns	0.9999
	doxo:G120K vs. doxo+GH:cpd-G	-6.127	-15.57 to 3.321	No	ns	0.6291
	doxo:cpd-D vs. doxo:cpd-G	15.74	6.297 to 25.19	Yes	****	<0.0001
	doxo:cpd-D vs. doxo+GH:PBS	-12.78	-22.23 to -3.332	Yes	***	0.0008
	doxo:cpd-D vs. doxo+GH:G120K	-20.49	-29.93 to -11.04	Yes	****	<0.0001
	doxo:cpd-D vs. doxo+GH:cpd-D	5.929	-3.519 to 15.38	No	ns	0.6808
	doxo:cpd-D vs. doxo+GH:cpd-G	-2.701	-12.15 to 6.747	No	ns	0.9997
	doxo:cpd-G vs. doxo+GH:PBS	-28.52	-37.97 to -19.08	Yes	****	<0.0001
	doxo:cpd-G vs. doxo+GH:G120K	-36.23	-45.68 to -26.78	Yes	****	<0.0001
	doxo:cpd-G vs. doxo+GH:cpd-D	-9.816	-19.26 to -0.368	Yes	*	0.0336
	doxo:cpd-G vs. doxo+GH:cpd-G	-18.45	-27.89 to -8.998	Yes	****	<0.0001
	doxo+GH:PBS vs. doxo+GH:G120K	-7.708	-17.16 to 1.74	No	ns	0.2453
	doxo+GH:PBS vs. doxo+GH:cpd-D	18.71	9.261 to 28.16	Yes	****	<0.0001
	doxo+GH:PBS vs. doxo+GH:cpd-G	10.08	0.6315 to 19.53	Yes	*	0.0251
	doxo+GH:G120K vs. doxo+GH:cpd-D	26.42	16.97 to 35.86	Yes	****	<0.0001
	doxo+GH:G120K vs. doxo+GH:cpd-G	17.79	8.339 to 27.23	Yes	****	<0.0001
	doxo+GH:cpd-D vs. doxo+GH:cpd-G	-8.63	-18.08 to 0.8177	No	ns	0.1124

## Sheet: efflux
	Tukey's multiple comparisons test	Mean Diff.	95.00% CI of diff.	Significant?	Summary	Adjusted P Value
	30-min:PBS vs. 30-min:GH	17.97	15.52 to 20.42	Yes	****	<0.0001
	30-min:PBS vs. 120-min:PBS	10.88	8.426 to 13.33	Yes	****	<0.0001
	30-min:PBS vs. 120-min:GH	30.6	28.14 to 33.05	Yes	****	<0.0001
	30-min:GH vs. 120-min:PBS	-7.091	-9.542 to -4.639	Yes	****	<0.0001
	30-min:GH vs. 120-min:GH	12.63	10.18 to 15.08	Yes	****	<0.0001
	120-min:PBS vs. 120-min:GH	19.72	17.27 to 22.17	Yes	****	<0.0001

[truncated: 4 more sheets: igf1-1dose, igf1-7dose, igfbp3-1dose, igfbp3-7dose]
